# Supplementary material for: Understanding risks and consequences of pathogen infections on the physiological performance of outmigrating Chinook salmon
Source: Conserv Physiol. 2022 Jan 21;10(1):coab102. doi: 10.1093/conphys/coab102 (PMC9040276; doi:10.1093/conphys/coab102)
Supplement: supplementary_coab102 [file supplementary_coab102.zip]

Archive with 3 entries (3 files):
- S1.docx
- S2.docx
- S3.docx
